# Supplementary material for: Effect of Terahertz Electromagnetic Field on the Permeability of Potassium Channel Kv1.2
Source: Int J Mol Sci. 2023 Jun 17;24(12):10271. doi: 10.3390/ijms241210271 (PMC10299135; doi:10.3390/ijms241210271)
Supplement: Supplementary file 1 [file ijms-24-10271-s001.zip]

Archive with 1 entries (1 files):
- ijms-2379806-supplementary.pdf
